# Supplementary material for: Phase and power modulations on the amplitude of TMS-induced motor evoked potentials
Source: PLoS One. 2021 Sep 16;16(9):e0255815. doi: 10.1371/journal.pone.0255815 (PMC8445484; doi:10.1371/journal.pone.0255815)
Supplement: S1 Dataset — (ZIP) [file pone.0255815.s001.zip]

Archive with 3 entries (3 files):
- DataForPlots.mat
- Plots.m
- shadedErrorBar.m
