# Supplementary material for: Phase and power modulations on the amplitude of TMS-induced motor evoked potentials
Source: PLoS One. 2021 Sep 16;16(9):e0255815. doi: 10.1371/journal.pone.0255815 (PMC8445484; doi:10.1371/journal.pone.0255815)
Supplement: S1 Dataset — (ZIP) [file pone.0255815.s001.zip › Plots.m]

root_dir = '';

load([root_dir 'DataForPlots.mat'], 'Figure1', 'Figure2');
N=27;

%% Figure
%% Figure 1A
figure
shadedErrorBar(Figure1.A.freq, squeeze(mean(Figure1.A.pow,1)), squeeze(std(Figure1.A.pow,[],1))./sqrt(N), 'k',0);
xlabel('Frequency (Hz)'); ylabel('power log(mV^2)'); set(gca, 'xlim', [2 30]);
set(gcf, 'position', [800 750 300 190]);

%% Figure 1A inset
figure
col = [1 0 0; 0 1 0; 0 0 1; 1 1 0];
for it = 1:4
    h = shadedErrorBar(Figure1.Ainset.time, squeeze(mean(Figure1.Ainset.bindat(:,it,:),1)), squeeze(std(Figure1.Ainset.bindat(:,it,:),1))./sqrt(N));
    h.mainLine.Color = col(it,:);
    h.patch.FaceColor = col(it,:);
    h.patch.FaceAlpha = 0.25;
    h.edge(1).Visible = 'off';
    h.edge(2).Visible = 'off';
    hold on
    plot([-0.1 -0.1], [-10 10],'k');
    set(gca, 'xlim',[-0.75 0],'ylim',[-5 5]);
end
set(gcf, 'position', [250 575 700 190]);

%% Figure 1B
figure
chinx = Figure1.B.usedchan;
shadedErrorBar(Figure1.B.freq, squeeze(mean(mean(Figure1.B.powcorPerm(:,chinx,:),2),1)), squeeze(std(mean(Figure1.B.powcorPerm(:,chinx,:),2),[],1))./sqrt(N), 'k',0);
hold on
shadedErrorBar(Figure1.B.freq, squeeze(mean(mean(Figure1.B.powcor(:,chinx,:),2),1)), squeeze(std(mean(Figure1.B.powcor(:,chinx,:),2),[],1))./sqrt(N), 'b',0);
xlabel('Frequency (Hz)'); ylabel('Correlation');
set(gca, 'xlim', [2 30]); set(gcf, 'position', [800 750 250 190]); 
yl = get(gca, 'ylim');
plot(Figure1.B.freq(Figure1.B.statmask), ones(size(Figure1.B.statmask)).*yl(1), '.', 'markersize', 20);
set(gca,'ylim',yl);

%% Figure 1C
figure
chinx = Figure1.B.usedchan;
shadedErrorBar(Figure1.C.freq, squeeze(mean(mean(Figure1.C.phcorPerm(:,chinx,:),2),1)), squeeze(std(mean(Figure1.C.phcorPerm(:,chinx,:),2),[],1))./sqrt(N), 'k',0);
hold on
shadedErrorBar(Figure1.C.freq, squeeze(mean(mean(Figure1.C.phcor(:,chinx,:),2),1)), squeeze(std(mean(Figure1.C.phcor(:,chinx,:),2),[],1))./sqrt(N), 'b',0);
xlabel('Frequency (Hz)'); ylabel('Correlation');
set(gca, 'xlim', [2 30]); set(gcf, 'position', [800 750 250 190]); 
yl = get(gca, 'ylim');
plot(Figure1.C.freq(Figure1.C.statmask), ones(size(Figure1.C.statmask)).*yl(1), '.', 'markersize', 20);
set(gca,'ylim',yl);

%% Figure 1D
figure
shadedErrorBar(Figure1.D.time, squeeze(mean(mean(Figure1.D.phcorPerm(:,chinx,:),2),1)), squeeze(std(mean(Figure1.D.phcorPerm(:,chinx,:),2),[],1))./sqrt(N), 'k',0);
hold on
shadedErrorBar(Figure1.D.time, squeeze(mean(mean(Figure1.D.phcor(:,chinx,:),2),1)), squeeze(std(mean(Figure1.D.phcor(:,chinx,:),2),[],1))./sqrt(N), 'b',0);
yl = get(gca, 'ylim');
plot(Figure1.D.time(Figure1.D.statmask), ones(size(Figure1.D.statmask)).*yl(1), '.', 'markersize', 20, 'color', [1 0 0]);
xlabel('Time (sec)'); ylabel('Circular-linear correlation');
set(gcf, 'position', [800 500 470 230]); set(gca, 'xlim', [-1.5 0]); set(gca,'ylim',yl);

%% Figure 1F
figure
shadedErrorBar(Figure1.F.time, squeeze(mean(mean(Figure1.F.phcorPerm(:,chinx,:),2),1)), squeeze(std(mean(Figure1.F.phcorPerm(:,chinx,:),2),[],1))./sqrt(N), 'k',0);
hold on
shadedErrorBar(Figure1.F.time, squeeze(mean(mean(Figure1.F.phcor(:,chinx,:),2),1)), squeeze(std(mean(Figure1.F.phcor(:,chinx,:),2),[],1))./sqrt(N), 'b',0);
yl = get(gca, 'ylim');
plot(Figure1.F.time(Figure1.F.statmask), ones(size(Figure1.F.statmask)).*yl(1), '.', 'markersize', 20, 'color', [1 0 0]);
xlabel('Time (sec)'); ylabel('Circular-linear correlation');
set(gcf, 'position', [800 500 470 230]); set(gca, 'xlim', [-1.5 0]); set(gca,'ylim',yl);

%% Figure 2

%% Figure 2A
figure
shadedErrorBar(Figure2.A.freq, squeeze(mean(mean(Figure2.A.powcorPerm(:,chinx,:),1),2)), squeeze(std(mean(Figure2.A.powcorPerm(:,chinx,:),2),[],1))./sqrt(N), 'k',0);
hold on
shadedErrorBar(Figure2.A.freq, squeeze(mean(mean(Figure2.A.powcor(:,chinx,:),1),2)), squeeze(std(mean(Figure2.A.powcor(:,chinx,:),2),[],1))./sqrt(N), 'b',0);
set(gca, 'xlim', [2 30]);
set(gcf, 'position', [800 500 250 190]); set(gca, 'xlim', [2 30]);

%% Figure 2B
figure
shadedErrorBar(Figure2.B.freq, squeeze(mean(mean(Figure2.B.powcorPerm(:,chinx,:),2),1)), squeeze(std(mean(Figure2.B.powcorPerm(:,chinx,:),2),[],1))./sqrt(N), 'k',0);
hold on
shadedErrorBar(Figure2.B.freq, squeeze(mean(mean(Figure2.B.powcor(:,chinx,:),2),1)), squeeze(std(mean(Figure2.B.powcor(:,chinx,:),2),[],1))./sqrt(N), 'b',0);
xlabel('Frequency (Hz)'); ylabel('Correlation');
set(gcf, 'position', [800 500 250 190]); set(gca, 'xlim', [2 30]);

%% Figure 2C
figure
shadedErrorBar(Figure2.C.freq, squeeze(mean(mean(Figure2.C.phcorPerm(:,chinx,:),2),1)), squeeze(std(mean(Figure2.C.phcorPerm(:,chinx,:),2),[],1))./sqrt(N), 'k',0);
hold on
shadedErrorBar(Figure2.C.freq, squeeze(mean(mean(Figure2.C.phcor(:,chinx,:),2),1)), squeeze(std(mean(Figure2.C.phcor(:,chinx,:),2),[],1))./sqrt(N), 'b',0);
yl = get(gca, 'ylim');
plot(Figure2.C.freq(Figure2.C.statmask), ones(size(Figure2.C.statmask)).*yl(1), '.', 'markersize', 20, 'color', [1 0 0]);
xlabel('Frequency (Hz)'); ylabel('Circular-linear correlation');
set(gcf, 'position', [800 500 250 190]); set(gca, 'xlim', [2 30]);

%% Figure 2D
figure
pow = {'Low Power';'High Power'};
r = [0.1 0.16];
for split = 1:2
    subplot(1,2,split);
    shadedErrorBar(Figure2.D.freq, squeeze(mean(mean(Figure2.D.phcorPerm(:,split,:,:),3),1)), squeeze(std(mean(Figure2.D.phcorPerm(:,split,:,:),3),[],1))./sqrt(N), 'k',0);
    hold on
    shadedErrorBar(Figure2.D.freq, squeeze(mean(mean(Figure2.D.phcor(:,split,:,:),3),1)), squeeze(std(mean(Figure2.D.phcor(:,split,:,:),3),[],1))./sqrt(N), 'b',0);    
    if split == 2  
        plot(Figure2.D.freq(Figure2.D.statmask), ones(size(Figure2.D.statmask)).*r(1), '.', 'markersize', 20, 'color', [1 0 0]);
    end
    xlabel('Frequency (Hz)'); ylabel('Circular-linear correlation');
    set(gcf, 'position', [800 750 250 190]); set(gca, 'xlim', [2 30], 'ylim', r);
end
set(gcf, 'position', [800 500 500 190]); set(gca, 'xlim', [2 30]);
